# Supplementary material for: Neuropeptide Y in the amygdala contributes to neuropathic pain-like behaviors in rats via the neuropeptide Y receptor type 2/mitogen-activated protein kinase axis
Source: Bioengineered. 2022 Mar 21;13(4):8101–14. doi: 10.1080/21655979.2022.2051783 (PMC9162000; doi:10.1080/21655979.2022.2051783)
Supplement: Supplemental Material [file KBIE_A_2051783_SM3800.zip]

Archive with 3 entries (2 files):
- supplementary/
- supplementary/downloadFromZipFile.pdf
- supplementary/Supplementary Tables.docx
